# Supplementary material for: Regional Patterns of Multimorbidity and Hospitalization in Saskatchewan’s Aging Population
Source: Healthcare (Basel). 2026 Jan 12;14(2):191. doi: 10.3390/healthcare14020191 (PMC12841241; doi:10.3390/healthcare14020191)
Supplement: Supplementary file 1 [file healthcare-14-00191-s001.zip]

Archive with 1 entries (1 files):
- healthcare-4057476 - Supplementary.pdf
